# Supplementary material for: Therapeutic HIV-1 Tat vaccination promotes durable immune reconstitution and reservoir reduction in ART-treated adults with clade C infection: a 12-year follow-up study
Source: Front Immunol. 2026 Apr 10;17:1769223. doi: 10.3389/fimmu.2026.1769223 (PMC13106519; doi:10.3389/fimmu.2026.1769223)
Supplement: Supplementary file 1 [file DataSheet1.zip]

Archive with 6 entries (4 files):
- Data Sheet1/
- Data Sheet1/Appendix 1/
- Data Sheet1/Appendix 1/ISS T-003 EFUP Protocol.pdf
- Data Sheet1/Appendix 1/ISS T-003 EFUP2020 Protocol.pdf
- Data Sheet1/Appendix 1/ISS T-003 Protocol.pdf
- Data Sheet1/Supplementary figures and tables.docx
